# Supplementary material for: Nontargeted Screening for Flavonoids in Salicornia Plant by Reversed-Phase Liquid Chromatography–Electrospray Orbitrap Data-Dependent MS2/MS3
Source: Molecules. 2023 Mar 28;28(7):3022. doi: 10.3390/molecules28073022 (PMC10096158; doi:10.3390/molecules28073022)
Supplement: Supplementary file 1 [file molecules-28-03022-s001.zip]

Archive with 1 entries (1 files):
- molecules-2257533-supplementary.pdf
